# Supplementary material for: Salmonellosis outbreaks linked to eggs at 2 gimbap restaurants in Korea
Source: Epidemiol Health. 2024 Mar 7;46:e2024036. doi: 10.4178/epih.e2024036 (PMC11369563; doi:10.4178/epih.e2024036)
Supplement: Supplementary Material 1. — Raw data about incubation periods [file epih-46-e2024036-Supplementary-1.xlsx]

## Sheet: Sheet1
Supplementary Material 1. Raw data about incubation periods
No.	Food intake time	Symptom onset time	Sex	Age	Locations
1	2021-08-23 12:00:00	2021-08-23 20:00:00	F	42	Restaurant A
2	2021-08-23 18:00:00	2021-08-25	F	13	Restaurant A
3	2021-08-23 18:00:00	2021-08-25 17:00:00	F	10	Restaurant A
4	2021-08-23 12:00:00	2021-08-23 22:00:00	F	34	Restaurant A
5	2021-08-23 12:00:00	2021-08-23 23:00:00	M	36	Restaurant A
6	2021-08-23 12:00:00	2021-08-24 03:00:00	M	28	Restaurant A
7	2021-08-23 12:00:00	2021-08-24 12:00:00	F	28	Restaurant A
8	2021-08-23 12:00:00	2021-08-24 12:00:00	F	56	Restaurant A
9	2021-08-23 12:00:00	2021-08-24 14:00:00	F	31	Restaurant A
10	2021-08-23 12:00:00	2021-08-24	F	30	Restaurant A
11	2021-08-23 14:00:00	2021-08-24 09:00:00	M	34	Restaurant A
12	2021-08-23 12:00:00	2021-08-24 14:00:00	F	29	Restaurant A
13	2021-08-23 18:00:00	2021-08-24 05:00:00	M	34	Restaurant A
14	2021-08-23 18:00:00	2021-08-24 15:00:00	F	29	Restaurant A
15	2021-08-23 18:00:00	2021-08-24 06:00:00	F	27	Restaurant A
16	2021-08-23 17:30:00	2021-08-24 14:00:00	F	23	Restaurant A
17	2021-08-23 18:00:00	2021-08-24 08:00:00	F	26	Restaurant A
18	2021-08-23 18:00:00	2021-08-24 03:00:00	M	32	Restaurant A
19	2021-08-23 18:00:00	2021-08-24 06:00:00	F	26	Restaurant A
20	2021-08-23 12:00:00	2021-08-24 13:00:00	M	51	Restaurant A
21	2021-08-23 21:20:00	2021-08-24 15:00:00	F	51	Restaurant A
22	2021-08-23 17:30:00	2021-08-24 02:00:00	M	27	Restaurant A
23	2021-08-23 12:00:00	2021-08-23 23:00:00	F	29	Restaurant A
24	2021-08-23 20:00:00	2021-08-24 14:00:00	M	34	Restaurant A
25	2021-08-23 23:00:00	2021-08-24 14:00:00	F	39	Restaurant A
26	2021-08-23 23:00:00	2021-08-24 14:00:00	M	27	Restaurant A
27	2021-08-23 21:00:00	2021-08-25 20:00:00	F	72	Restaurant A
28	2021-08-23 13:00:00	2021-08-24 06:00:00	F	35	Restaurant A
29	2021-08-23 13:00:00	2021-08-24 12:00:00	F	15	Restaurant A
30	2021-08-23 13:00:00	2021-08-24 06:00:00	M	13	Restaurant A
31	2021-08-23 13:00:00	2021-08-24 06:00:00	M	6	Restaurant A
32	2021-08-23 13:00:00	2021-08-24 06:00:00	F	5	Restaurant A
33	2021-08-23 21:00:00	2021-08-24 23:00:00	M	39	Restaurant A
34	2021-08-23 12:00:00	2021-08-24 08:00:00	M	7	Restaurant A
35	2021-08-23 12:00:00	2021-08-24 08:00:00	F	38	Restaurant A
36	2021-08-23 13:00:00	2021-08-24 02:00:00	F	57	Restaurant A
37	2021-08-23 13:30:00	2021-08-24 16:00:00	M	49	Restaurant A
38	2021-08-23 18:00:00	2021-08-24 15:00:00	F	35	Restaurant A
39	2021-08-23 11:00:00	2021-08-24 11:00:00	M	8	Restaurant A
40	2021-08-23 13:00:00	2021-08-23 20:00:00	F	20	Restaurant A
41	2021-08-23 13:00:00	2021-08-24 20:00:00	F	51	Restaurant A
42	2021-08-23 19:00:00	2021-08-24 11:00:00	M	36	Restaurant A
43	2021-08-23 12:30:00	2021-08-25 10:00:00	F	48	Restaurant A
44	2021-08-23 13:00:00	2021-08-24 11:00:00	F	27	Restaurant A
45	2021-08-23 20:00:00	2021-08-24 03:00:00	M	57	Restaurant A
46	2021-08-23 14:00:00	2021-08-24 15:00:00	M	51	Restaurant A
47	2021-08-23 18:00:00	2021-08-24 07:00:00	F	73	Restaurant A
48	2021-08-23 16:00:00	2021-08-24 09:00:00	M	55	Restaurant A
49	2021-08-23 12:00:00	2021-08-24 22:00:00	F	42	Restaurant A
50	2021-08-23 12:00:00	2021-08-24 09:00:00	F	4	Restaurant A
51	2021-08-23 12:00:00	2021-08-24 21:00:00	M	9	Restaurant A
52	2021-08-23 13:00:00	2021-08-24 04:00:00	F	51	Restaurant A
53	2021-08-23 13:00:00	2021-08-24 15:00:00	F	52	Restaurant A
54	2021-08-23 18:30:00	2021-08-24 19:00:00	M	51	Restaurant A
55	2021-08-22 19:00:00	2021-08-23 14:00:00	F	29	Restaurant A
56	2021-08-23 17:00:00	2021-08-24 09:00:00	M	40	Restaurant A
57	2021-08-24 14:30:00	2021-08-25 16:00:00	F	38	Restaurant A
58	2021-08-23 11:40:00	2021-08-24 09:00:00	F	19	Restaurant A
59	2021-08-23 20:00:00	2021-08-25	F	32	Restaurant A
60	2021-08-23 18:00:00	2021-08-24 14:00:00	M	37	Restaurant A
61	2021-08-23 18:00:00	2021-08-25 06:00:00	F	37	Restaurant A
62	2021-08-23 18:00:00	2021-08-24 04:00:00	F	9	Restaurant A
63	2021-08-23 18:00:00	2021-08-25 01:00:00	F	7	Restaurant A
64	2021-08-23 17:30:00	2021-08-24 18:00:00	M	43	Restaurant A
65	2021-08-23 13:00:00	2021-08-25 08:00:00	F	47	Restaurant A
66	2021-08-23 11:40:00	2021-08-24 09:00:00	F	21	Restaurant A
67	2021-08-23 13:00:00	2021-08-25 09:00:00	F	10	Restaurant A
68	2021-08-23 20:00:00	2021-08-24 10:00:00	M	57	Restaurant A
69	2021-08-23 20:00:00	2021-08-24 11:00:00	F	58	Restaurant A
70	2021-08-24 10:00:00	2021-08-25 20:00:00	F	31	Restaurant A
71	2021-08-24 11:30:00	2021-08-25 08:00:00	M	30	Restaurant A
72	2021-08-24 11:30:00	2021-08-24 23:00:00	M	40	Restaurant A
73	2021-08-24 13:30:00	2021-08-24 22:00:00	F	43	Restaurant A
74	2021-08-23 18:30:00	2021-08-25 01:00:00	M	33	Restaurant A
75	2021-08-23 18:00:00	2021-08-25 01:00:00	F	9	Restaurant A
76	2021-08-23 13:15:00	2021-08-24 08:00:00	M	34	Restaurant A
77	2021-08-23 12:00:00	2021-08-23 22:00:00	M	32	Restaurant A
78	2021-08-23 20:00:00	2021-08-24 06:00:00	F	26	Restaurant A
79	2021-08-23 20:00:00	2021-08-24 15:00:00	F	26	Restaurant A
80	2021-08-23 20:00:00	2021-08-24 18:00:00	F	57	Restaurant A
81	2021-08-23 12:00:00	2021-08-24 09:00:00	M	56	Restaurant A
82	2021-08-23 10:00:00	2021-08-24 10:00:00	F	44	Restaurant A
83	2021-08-23 10:00:00	2021-08-24 10:00:00	F	11	Restaurant A
84	2021-08-23 18:00:00	2021-08-24 16:00:00	F	39	Restaurant A
85	2021-08-23 18:00:00	2021-08-25 07:00:00	M	34	Restaurant A
86	2021-08-23 13:00:00	2021-08-24 11:00:00	M	62	Restaurant A
87	2021-08-23 08:00:00	2021-08-24 02:00:00	M	42	Restaurant A
88	2021-08-23 08:00:00	2021-08-25 08:00:00	M	27	Restaurant A
89	2021-08-23 08:00:00	2021-08-24 07:00:00	M	38	Restaurant A
90	2021-08-23 17:30:00	2021-08-24	F	69	Restaurant A
91	2021-08-23 17:30:00	2021-08-24	M	71	Restaurant A
92	2021-08-23 16:00:00	2021-08-24 11:00:00	F	14	Restaurant A
93	2021-08-23 11:30:00	2021-08-24 03:00:00	M	10	Restaurant A
94	2021-08-23 12:00:00	2021-08-24 16:00:00	M	49	Restaurant A
95	2021-08-23 13:00:00	2021-08-24 20:00:00	F	38	Restaurant A
96	2021-08-23 13:00:00	2021-08-24 14:00:00	M	39	Restaurant A
97	2021-08-23 12:00:00	2021-08-24	M	24	Restaurant A
98	2021-08-23 08:00:00	2021-08-23 18:00:00	M	43	Restaurant A
99	2021-08-23 08:00:00	2021-08-24 12:00:00	M	29	Restaurant A
100	2021-08-23 19:50:00	2021-08-24 04:00:00	F	52	Restaurant A
101	2021-08-23 20:00:00	2021-08-24 10:00:00	M	55	Restaurant A
102	2021-08-23 20:00:00	2021-08-24 10:00:00	F	22	Restaurant A
103	2021-08-23 18:00:00	2021-08-24 10:00:00	F	76	Restaurant A
104	2021-08-24 13:00:00	2021-08-24 22:00:00	F	64	Restaurant A
105	2021-08-24 12:00:00	2021-08-24 15:00:00	F	42	Restaurant A
106	2021-08-23 22:00:00	2021-08-24 17:00:00	F	55	Restaurant A
107	2021-08-23 17:00:00	2021-08-24 18:00:00	F	49	Restaurant B
108	2021-08-23 17:00:00	2021-08-24 14:00:00	M	62	Restaurant B
109	2021-08-23 17:30:00	2021-08-24 23:00:00	F	13	Restaurant B
110	2021-08-23 17:30:00	2021-08-24 14:00:00	F	17	Restaurant B
111	2021-08-24	2021-08-25 22:00:00	F	38	Restaurant B
